# Supplementary material for: Enriching a primary health care version of ICD-10 using SNOMED CT mapping
Source: J Biomed Semantics. 2010 Jun 17;1:7. doi: 10.1186/2041-1480-1-7 (PMC2908062; doi:10.1186/2041-1480-1-7)
Supplement: Additional file 1 — Category mapping. This file contains the final mapping from KSH97-Pâ€™s categories to SNOMED CTâ€™s concepts. The first column contains the categoriesâ€™ codes and the second column the mapped conceptsâ€™ concept IDs. The first row contains column headings. The file is a text file with the text encoding Unicode (UTF-8). The columns are separated with tab characters and the rows are terminated with carriage return and line feed characters. [file 2041-1480-1-7-S1.TXT]

Category	ConceptId
A00-	63650001
A02-P	302231008
A03-	36188001
A045	18081009
A046	80960004
A047	186431008
A051	398565003
A051	414531002
A06-	111910009
A071	58265007
A09-P	266081001
A16-P	56717001
A21-	19265001
A28-P	23002003
A30-	81004002
A31-	88415009
A32-	4241002
A35-P	76902006
A36-	397428000
A37-	27836007
A38-	30242009
A39-	23511006
A41-P	105592009
A46-	44653001
A481P	312403005
A483	18504008
A49-P	87628006
A53-P	76272004
A54-	15628003
A56-P	2576002
A56-P	312099009
A59-	56335008
A60-	186538004
A630	240542006
A64-P	8098009
A691	240675006
A692	23502006
A699P	41116009
A70-	91494000
A79-P	37246009
A80-	398102009
A89-P	302810003
A92-	240495006
A985	102455002
A99-P	240523007
B002	57920007
B009P	88594005
B01-	38907003
B02-	4740000
B05-	14189004
B06-	36653000
B07-	57019003
B081	40070004
B082	54385001
B083	34730008
B084	266108008
B09-P	186504007
B19-P	3738000
B24-P	86406008
B25-	28944009
B26-	36989005
B27-	271558008
B330	83264000
B34-P	34014006
B351	402134005
B353	6020002
B359P	47382004
B360	56454009
B373P	111904009
B379P	78048006
B49-P	3218000
B54-P	61462000
B58-	187192000
B64-P	95896000
B653	187115002
B71-P	86133004
B77-	2435008
B80-	266162007
B83-P	27601005
B85-	20848007
B86-	128869009
B88-P	17322007
B91-	110270004
B94-P	187250000
B99-	40733004
C00-	363348004
C08-P	255072001
C14-P	363507003
C14-P	372001002
C15-	363402007
C16-	363349007
C17-	363509000
C18-P	363406005
C20-P	363351006
C22-	93870000
C23-P	363353009
C25-	363418001
C26-	255077007
C32-	363429002
C34-P	187852000
C39-P	269462001
C41-P	269466003
C43-	93655004
C44-	372130007
C49-P	254824006
C49-P	269469005
C50-	254837009
C51-	363367000
C53-	363354003
C55-P	371973000
C56-	363443007
C57-P	363514001
C60-	363516004
C61-	399068003
C62-	363449006
C63-	363515000
C64-P	363518003
C67-P	399326009
C69-	109948008
C71-P	372062007
C73-	363478007
C75-P	371982006
C79-P	128462008
C80-P	363346000
C85-P	118600007
C88-	109980005
C90-	109989006
C91-	188725004
C92-	188732008
C96-P	269475001
D06-	92564006
D09-P	109355002
D10-	271324001
D11-	92205005
D12-	91978004
D12-	92170008
D13-	255167007
D14-	92218002
D14-	255166003
D15-	92157004
D16-	92027006
D17-	254830006
D180	400210000
D181	400178008
D21-P	92069005
D22-	400096001
D23-	92384009
D24-	269485000
D25-	95315005
D27-	92260003
D28-P	92103006
D29-	92207002
D30-	92468007
D31-	92097004
D33-P	92048008
D34-	92439006
D35-	92085000
D36-	20376005
D37-	254532005
D38-	126638003
D38-	126667002
D38-	127006003
D39-	126907002
D40-	126895004
D41-	254913005
D43-P	94784008
D43-P	189484008
D44-	387922007
D45-	109992005
D47-P	127232002
D47-P	414823004
D48-	55342001
D50-	87522002
D51-	49472006
D52-	85649008
D58-P	38911009
D59-	4854004
D64-P	271737000
D68-P	64779008
D69-	387778001
D750	17342003
D751	44865000
D759P	414022008
D84-P	234532001
D86-	31541009
E01-P	56805008
E01-P	237562002
E03-	40930008
E04-	267369002
E05-	90739004
E06-	82119001
E07-	14304000
E108P	420868002
E109	313435000
E118P	422014003
E119	313436004
E14-P	73211009
E16-P	111560008
E21-P	73132005
E23-P	399244003
E271	373662000
E279P	30171000
E28-	37102008
E29-	73820008
E30-	237812002
E34-P	362969004
E63-P	70241007
E66-P	414916001
E73-	267425008
E78-	48286001
E790	190920002
E802P	418470004
E84-	190905008
E85-	17602002
E88-P	75934005
E890	27059002
E890	190277005
F01-	56267009
F03-P	52448006
F09-P	111479008
F100	25702006
F101	15167005
F102	66590003
F105P	29212009
F109P	29212009
F17-	30310000
F17-	89765005
F19-P	11387009
F20-	58214004
F21-	31027006
F22-	231487004
F29-P	191525009
F30-	268619003
F31-	13746004
F32-	35489007
F33-	191616006
F39-P	46206005
F40-	386810004
F410	371631005
F411	21897009
F419P	197480006
F42-	191736004
F431	47505003
F439P	17226007
F439P	67195008
F44-	44376007
F454	30077003
F459P	31297008
F48-	111475002
F500	56882008
F502	78004001
F509P	72366004
F51-	270487001
F52-	56627002
F53-	58703003
F55-	268727002
F59-P	231517009
F59-P	231520001
F69-P	33449004
F79-P	91138005
F89-P	192562009
F90-	406506008
F95-	568005
F980	1891009
F982	74142004
F989P	231538003
F99-	74732009
G03-P	7180009
G04-P	267576008
G122	37340000
G20-	49049000
G250	192839001
G258	32914008
G259P	60342002
G259P	70835005
G30-	26929004
G35-	24700007
G40-P	84757009
G43-	37796009
G440	193031009
G442	398057008
G448P	230461009
G45-P	266257000
G47-	418955009
G500	31681005
G510	193093009
G540	3548001
G546	59603003
G549P	193105005
G560	57406009
G573	399107008
G58-P	128189008
G610	40956001
G621	7916009
G629P	42658009
G700	91637004
G72-P	256321009
G80-	230772000
G81-	50582007
G83-P	29426003
G91-	230745008
G933	51771007
G98-P	118940003
H00-	1482004
H00-	397513003
H010	41446000
H020	33168009
H021	62909004
H024	11934000
H026	6400008
H041	95766002
H043	302900006
H100	243462001
H101	67678004
H104	73762008
H109P	9826008
H110	77489003
H113	21117005
H15-	33064008
H16-	5888003
H20-	77971008
H25-P	39450006
H33-	19620000
H34-	73757007
H350	6962006
H353	267611002
H40-P	23986001
H433	422061002
H46-	66760008
H49-	400942002
H50-	22066006
H524	41256004
H527P	39021009
H532	24982008
H535	193683001
H539P	63102001
H54-	105597003
H55-	267664003
H571	41652007
H579P	371409005
H60-	3135009
H612	18070006
H65-	275481002
H660	194281003
H663P	38394007
H669P	65363002
H70-	194292002
H72-	60442001
H730	297009
H80-	11543004
H810	13445001
H811	111541001
H812	186738001
H814	20425006
H814	38403006
H833	19653005
H911	49526009
H919P	15188001
H920	16001004
H921	65668001
H931	60862001
H939P	25906001
I10-	59621000
I13-P	86234004
I15-	31992008
I200	4557003
I209P	194828000
I21-P	57054005
I25-P	414545008
I26-	59282003
I27-P	39785005
I30-	15555002
I31-P	55855009
I38-P	56819008
I40-P	46701001
I42-P	85898001
I45-P	44808001
I46-	410429000
I47-	12026006
I48-	195080001
I49-	44808001
I50-	84114007
I51-P	56265001
I60-	21454007
I61-P	1508000
I63-	20059004
I64-	230713003
I67-P	62914000
I69-	195239002
I709P	38716007
I71-	67362008
I72-	57035005
I730	195294005
I739P	400047006
I74-	266262004
I77-P	266259002
I800	40283005
I800	266266001
I803P	40198004
I803P	266267005
I809P	195394007
I82-P	371039008
I832P	304930004
I839P	297713002
I84-	70153002
I85-	28670008
I861	46871008
I872P	20696009
I879P	90507008
I89-P	1415005
I89-P	30746006
I95-	45007003
I972	33129002
I99-P	49601007
J01-	15805002
J02-	363746003
J03-	17741008
J04-	276443001
J050	71186008
J050	408669002
J051	29608009
J06-P	78337007
J11-P	6142004
J18-P	233604007
J22-P	195742007
J300	8229003
J304P	61582004
J310	86094006
J312P	140004
J32-	40055000
J33-	52756005
J340	1857005
J340	8414002
J340	232363000
J342	126660000
J351P	46689006
J359P	16358007
J36-	15033003
J37-	195810009
J380	270493009
J382P	11366004
J42-P	63480004
J43-	87433001
J44-	13645005
J45-P	195967001
J47-	12295008
J61-	83316006
J64-P	40122008
J67-P	37471005
J84-P	233703007
J90-P	60046008
J92-	233658003
J93-	36118008
J96-P	409623005
J98-P	50043002
K02-	80967001
K05-	266418006
K08-P	105995000
K10-P	37156001
K11-	10890000
K120	398870000
K122P	61170000
K13-	238908006
K14-	69244009
K21-	235595009
K22-P	37657006
K25-	397825006
K26-	51868009
K30-P	3696007
K31-P	29384001
K31-P	266432008
K35-	85189001
K40-P	53202005
K42-	396347007
K44-	39839004
K46-P	52515009
K50-	34000006
K51-	64766004
K55-	128321003
K564	62851005
K567P	55525008
K578	48661000
K578	397881000
K579P	397881000
K58-P	10743008
K590	14760008
K591	47812002
K594	17440005
K61-P	75236001
K61-P	197150008
K62-	5964004
K62-	32110003
K65-	48661000
K70-	41309000
K71-P	197354009
K76-P	235856003
K80-	266474003
K81-	76581006
K83-P	105997008
K85-	197456007
K86-	3855007
K900	396331005
K909P	197476001
K911	80193009
K920	8765009
K921	2901004
K929P	53619000
L00-	200946001
L01-	48277006
L02-	31928004
L030	70637004
L030	200628009
L04-	41174002
L05-	47639008
L08-P	19824006
L130	111196000
L139P	7231009
L20-	24079001
L21-	50563003
L22-	91487003
L230	267796002
L24-	110979008
L25-P	40275004
L270P	292620007
L279P	13582007
L280	53891004
L29-P	418363000
L300	81418003
L302	3014005
L303	414492009
L304	58759008
L309P	182782007
L403	27520001
L409P	9014002
L41-	88233000
L42-	77252004
L43-	4776004
L50-	126485001
L51-	36715001
L52-	32861005
L53-P	86735004
L56-P	402165001
L570	201101007
L58-P	49084001
L600	400097005
L609P	17790008
L63-	68225006
L65-P	56317004
L68-	29966009
L70-	11381005
L710	238751002
L719P	398909004
L72-	201294000
L74-P	402647004
L80-	56727007
L818	46690002
L819P	46690002
L82-	398838000
L84-	201037000
L85-P	17417006
L89-	400192002
L90-	400190005
L91-	24782002
L92-	238673000
L93-P	200936003
L95-	53312001
L97-	95344007
L980	200722003
L981	27720003
L984	19429009
L989P	80659006
M06-P	69896004
M10-	90560007
M11-	18834007
M13-P	3723001
M151P	371598009
M159P	36186002
M16-	239872002
M17-	239873007
M18-	201842007
M19-	399269003
M201	65358001
M220P	202248001
M224	36071006
M232P	111224002
M239P	63643000
M242	60492000
M245	7890003
M254P	387637008
M255	57676002
M256	84445001
M259P	399269003
M315P	414341000
M350	83901003
M353	65323003
M411	203646004
M420	53406005
M431	274152003
M436	70070008
M45-	9631008
M47-	8847002
M50-	36427004
M50-	128049000
M51-	36427004
M530	17300000
M531	33420007
M533	61296009
M539P	33308003
M542	81680005
M543	23056005
M544	202794004
M545	279039007
M546	267981009
M549P	161891005
M653	1539003
M654	21794005
M659P	202900007
M66-	52817008
M66-	268002004
M674	78435003
M700	202925003
M702	77299006
M704	17059001
M706	7674000
M710	122862008
M712	82675004
M720	203045001
M720	274142002
M720	410813000
M722	13370002
M750	399114005
M751	4106009
M752	202856007
M753	27741009
M754	239960007
M755	239961006
M759P	118944007
M759P	298767005
M766	11654001
M771P	202855006
M779P	23680005
M790	396332003
M791	68962001
M799P	19660004
M80-	203445009
M80-	203448006
M81-	64859006
M840P	203497002
M840P	281466008
M843	23382007
M844	268029009
M86-	60168000
M89-P	50927007
M89-P	240134003
M912P	240241003
M925	79353000
M929P	19579005
M932	82562007
M940	30128009
M95-P	40668007
N04-	52254009
N05-P	36171008
N12-P	28689008
N133P	43064006
N139P	236618005
N19-P	42399005
N20-	266556005
N21-	79509009
N23-	7093002
N28-P	90708001
N30-P	38822007
N32-P	42643001
N34-	31273004
N34-	31822004
N35-	76618002
N36-P	4985009
N394P	165232002
N399P	41368006
N399P	128606002
N40-	367483003
N41-	9713002
N42-	30281009
N433P	55434001
N434	49263001
N44-	81996005
N45-	197983000
N46-	2904007
N47-	13758004
N47-	266571009
N481P	46090001
N483	6273006
N484	198036002
N50-P	64557000
N600	266578003
N602P	23260002
N61-	266579006
N62-	372281005
N63-	89164003
N64-	79604008
N70-	266581008
N71-	198179003
N72-	37610005
N73-P	198130006
N75-	299692008
N76-P	47132003
N80-	129103003
N811	252005008
N816	62730001
N819P	73998008
N82-	85059005
N832P	79883001
N841	65576009
N86-	198337003
N87-	73391008
N90-P	2526004
N910	8913004
N911P	86030004
N915P	52073004
N92-	80182007
N92-	266601003
N93-	301822002
N93-	312984006
N940	43548008
N941P	71315007
N943	82639001
N946P	266599000
N950	76742009
N952	52441000
N959P	198435007
N959P	276477006
N97-P	6738008
O00-	34801009
O01-P	417044008
O03-P	17369002
O04-P	39406005
O120P	237285000
O121	34165000
O14-P	398254007
O15-	15938005
O16-P	288250001
O20-	25825004
O21-	14094001
O24-	199227004
O267	199308008
O269P	106111002
O269P	198881004
O30-P	16356006
O32-P	200469007
O33-P	25749005
O36-P	200468004
O44-	36813001
O45-	415105001
O47-P	6383007
O48-	90968009
O75-P	27541007
O80-	48782003
O86-P	178280004
O90-P	80113008
O91-	19773009
O92-	237353000
O99-P	198609003
P01-P	68983007
P05-	18471004
P07-	67645006
P08-	19963000
P143P	53785005
P15-P	56110009
P28-P	363225006
P29-	276510003
P38-	42052009
P391	206345004
P399P	206331005
P54-P	111467008
P55-P	387705004
P59-P	387712008
P92-	72552008
P96-P	415073005
Q03-	47032000
Q05-	67531005
Q07-P	88425004
Q15-P	19416009
Q17-P	275259005
Q18-	204223000
Q18-	398302004
Q24-P	13213009
Q28-P	400159008
Q314	55490007
Q34-P	77868001
Q35-	87979003
Q36-	80281008
Q37-	66948001
Q381	67787004
Q400	48644003
Q430	37373007
Q431	204739008
Q45-P	128332003
Q53-	204878001
Q54-	416010008
Q57-P	204821009
Q61-	236439005
Q64-P	253859003
Q65-	2749000
Q66-	253966001
Q66-	302297009
Q74-P	60475009
Q74-P	205812004
Q79-P	73573004
Q80-	13059002
Q822	78745000
Q825	400109004
Q829P	199879009
Q83-	83546008
Q850	19133005
Q860	205788004
Q893	43876007
Q899P	112635002
Q899P	276654001
Q90-	41040004
Q96-	38804009
Q984P	268300003
Q99-P	168448002
Q99-P	409709004
R000	3424008
R001	48867003
R002	80313002
R008	361136003
R01-	88610006
R02-	372070002
R030	371622005
R031	12763006
R040	12441001
R042	66857006
R049P	95431003
R05-	49727002
R060	267036007
R065	77329001
R066	65958008
R068P	301282008
R07-P	29857009
R100	9209005
R101	83132003
R103P	54586004
R103P	274671002
R104P	21522001
R108P	35363006
R110P	422587007
R111P	422400008
R12-	16331000
R13-	40739000
R14-	162076009
R15-	72042002
R16-	16294009
R16-	80515008
R17-	18165001
R18-	389026000
R190	274719002
R194	88111009
R196	79879001
R198P	308925008
R198P	386617003
R20-	80910005
R21-	271807003
R22-	297960002
R22-	300886007
R230	3415004
R230	119419001
R233	302228007
R234	274672009
R238P	225545000
R238P	308926009
R251	26079004
R252	45352006
R252	55300003
R258P	260912008
R26-P	9447003
R26-P	22325002
R292	46670006
R298P	267070008
R30-	49650001
R31-	34436003
R32-	165232002
R33-	267064002
R35-	28442001
R36-	9957009
R391	102835006
R391	252030006
R398P	271845002
R40-	89458003
R40-	370971007
R40-	371632003
R410	62476001
R418P	48167000
R42-	271789005
R44-P	106134006
R44-P	130985008
R45-P	106126000
R45-P	284490008
R47-	29164008
R48-	106169008
R490	47004009
R498P	47004009
R50-	7520000
R51-	25064002
R52-	22253000
R53-	271795006
R54-	271873000
R55-	271594007
R56-	41497008
R56-	91175000
R57-	27942005
R58-	131148009
R59-	30746006
R59-	274744005
R60-	267038008
R61-	312230002
R630	79890006
R638P	2492009
R638P	366356005
R64-	238108007
R682	87715008
R688P	207565001
R700	416103000
R73-	166922008
R79-P	166318006
R82-P	171251002
R82-P	274691009
R89-P	207262002
R93-P	168501001
R94-	207434007
R99-P	271105008
S02-	207785000
S05-	282752000
S060	110030002
S092	60442001
S12-	125606003
S134	209557005
S220P	125607007
S222	78516000
S223P	33737001
S320	125608002
S328P	207986006
S420	58150001
S422	127286005
S429P	23406007
S430	417076003
S46-	212421009
S525	263199001
S530	263023008
S620	31975004
S624P	208393000
S627P	18171007
S631P	125619004
S635	70704007
S636	287097007
S720P	5913000
S729P	71620000
S820	51037009
S822P	414293001
S828P	281531008
S832	239720000
S836P	58320001
S860	212475003
S923	263251009
S925P	21351003
S929P	15574005
S934P	125622002
T00-P	125587004
T01-P	125643001
T02-P	125605004
T03-P	287091008
T05-P	262595009
T07-P	417746004
T15-	55899000
T16-	75441006
T17-	262599003
T18-	33334006
T19-	68017002
T30-P	125666000
T35-P	370977006
T50-P	269688005
T65-P	78814009
T71-	66466001
T71-	271877004
T74-	213015009
T751	212962007
T752	212986009
T753	37031009
T782P	39579001
T784	106190000
T789P	400209005
T79-	22564003
T80-	4224004
T80-	82545002
T80-	95376002
T85-P	69260008
T88-P	35688006
T88-P	88797001
T98-P	14817008
Z000	162673000
Z001	268563000
Z014	236944007
Z02-	185351004
Z03-	171397002
Z04-	171408004
Z09-P	7546001
Z10-	171413000
Z22-P	37757003
Z22-P	66598005
Z22-P	91947003
Z27-P	33879002
Z28-	171288004
Z29-	169443000
Z300P	408967003
Z300P	408968008
Z301P	176837007
Z303	169541001
Z309P	408969000
Z31-	63487001
Z31-	408962009
Z32-P	74036000
Z34-P	275305005
Z65-P	108329005
Z70-	386468009
Z70-	408928009
Z710	103322003
Z710	185318008
Z711	81302005
Z711	301327002
Z719P	409066002
Z72-	365949003
Z73-	9431000
Z74-	105507009
Z75-	266756008
Z760	103742009
Z91-P	281666001
