# Supplementary material for: Enriching a primary health care version of ICD-10 using SNOMED CT mapping
Source: J Biomed Semantics. 2010 Jun 17;1:7. doi: 10.1186/2041-1480-1-7 (PMC2908062; doi:10.1186/2041-1480-1-7)
Supplement: Additional file 1 — Chapter mapping. This file contains the final mapping from KSH97-Pâ€™s chapters to SNOMED CTâ€™s concepts. The first column contains the chaptersâ€™ codes and the second column the mapped conceptsâ€™ concept IDs. The first row contains column headings. The file is a text file with the text encoding Unicode (UTF-8). The columns are separated with tab characters and the rows are terminated with carriage return and line feed characters. [file 2041-1480-1-7-S2.TXT]

Chapter	ConceptId
1	40733004
2	399981008
3	362970003
3	414022008
3	414029004
3	414030009
4	2492009
4	75934005
4	362969004
5	74732009
6	118940003
7	128127008
8	25906001
9	49601007
10	50043002
11	53619000
12	128598002
13	928000
13	105969002
14	118238000
15	248982007
16	106103007
16	414025005
17	66091009
19	269688005
19	417163006
